# Supplementary material for: Structural Elucidation of Novel Stable and Reactive Metabolites of Green Tea Catechins and Alkyl Gallates by LC-MS/MS
Source: Antioxidants (Basel). 2022 Aug 23;11(9):1635. doi: 10.3390/antiox11091635 (PMC9495999; doi:10.3390/antiox11091635)
Supplement: Supplementary file 1 [file antioxidants-11-01635-s001.zip]

Archive with 1 entries (1 files):
- antioxidants-1854776-supplementary.pdf
